# Supplementary material for: Reaction Time and Visual Memory in Connection with Alcohol Use in Schizophrenia and Schizoaffective Disorder
Source: Brain Sci. 2021 May 23;11(6):688. doi: 10.3390/brainsci11060688 (PMC8224767; doi:10.3390/brainsci11060688)
Supplement: Supplementary file 1 [file brainsci-11-00688-s001.zip]

Archive with 1 entries (1 files):
- brainsci-1204494-supplementary.pdf
